# Supplementary material for: Cooperativity of co-factor NR2F2 with Pioneer Factors GATA3, FOXA1 in promoting ERα function
Source: Theranostics. 2019 Aug 21;9(22):6501–16. doi: 10.7150/thno.34874 (PMC6771234; doi:10.7150/thno.34874)
Supplement: Supplementary file 2 — Supplementary table 2. [file thnov09p6501s2.txt]

chr	start	end	Symbol	length	summit	tags	pvalue	fold_enrichment	FDR...	MCF7.H3K27ac.untreated	col	ucscName	Tss	Strand	Type	Distance
chr4	24596328	24597948	DHX15	1620	473	102	582.92	41	0.02	309.526	red	NM_001358	24586184	-	EhancerUp	-10954
chr4	103748063	103749843	UBE2D3	1780	700	160	383.62	13.76	0.05	328.623	red	NM_181886	103749105	-	Promoter	152
chr4	143521862	143522910	INPP4B	1048	366	123	969.64	69.72	0	351.698	red	NM_003866	143767604	-	GeneIntron	245218
chr4	40192326	40193752	RHOH	1426	171	94	1078.22	113.51	1.03	372.386	red	NM_001278368	40192630	+	GeneIntron	409
chr4	169990884	169992592	CBR4	1708	319	221	892.88	25.81	0	486.171	red	NM_032783	169931468	-	Intergenic	-60270
chr11	17007967	17009498	PLEKHA7	1531	317	267	1507.48	51.25	0	311.118	red	NM_175058	17035963	-	GeneIntron	27231
chr11	71191480	71193275	MIR6754	1795	1194	440	1329.72	28.67	0	331.806	red	NR_106812	71184548	+	EnhancerDown	7829
chr11	73779835	73781282	UCP3	1447	344	434	2831.98	36.7	0	369.204	red	NM_003356	73720282	-	Intergenic	-60276
chr11	48076424	48077913	PTPRJ	1489	640	196	869.84	24.31	1.16	404.214	red	NM_001098503	48002109	+	GeneIntron	75059
chr11	118798662	118801751	BCL9L	3089	544	41	237.1	18.52	0.02	440.021	red	NM_182557	118781613	-	EhancerUp	-18593
chr11	44999198	45002282	LOC221122	3084	1485	468	1981.36	51.35	0.2	444.795	red	NR_026681	44995452	+	EnhancerDown	5288
chr11	35412188	35414175	SLC1A2	1987	343	287	1774.98	58.26	0	447.978	red	NM_004171	35441105	-	GeneIntron	27924
chr11	69467867	69471255	CCND1	3388	1264	631	868.09	15.68	0.07	455.139	red	NM_053056	69455872	+	EnhancerDown	13689
chr11	68889437	68892199	LOC338694	2762	1190	423	1434.94	18	0	463.892	red	NR_104161	68939030	-	Intergenic	48212
chr11	66794349	66796207	SYT12	1858	342	368	1364.22	22.77	0	472.644	red	NM_177963	66790815	+	GeneIntron	4463
chr11	85538405	85540369	SYTL2	1964	1190	1019	3100	30.71	0	554.601	red	NM_032943	85522202	-	EhancerUp	-17185
chr11	68109621	68112187	LRP5	2566	2026	524	1085.39	27.61	0.05	772.622	red	NM_002335	68080076	+	GeneIntron	30828
chr11	71749470	71753117	LOC100128494	3647	405	261	330.5	10.06	0.07	907.095	red	NR_104178	71725336	+	Intergenic	25957
chr11	72495881	72498233	MIR4692	2352	423	132	1058.33	59.79	0.97	1053.504	red	NR_039841	72494574	+	EnhancerDown	2483
chr11	72904077	72907154	P2RY2	3077	938	889	3100	32.75	0	1299.374	red	NM_176072	72929342	+	EhancerUp	-23727
chr20	48805335	48810197	CEBPB	4862	744	339	1013.42	27.72	0	311.118	red	NM_005194	48807119	+	GeneExon	647
chr20	30191644	30197053	MIR3193	5409	4700	804	1912.17	36.26	0.18	444.795	red	NR_036161	30194988	+	Promoter	-640
chr20	50448846	50451220	LOC101927678	2374	468	434	1794.24	27.61	0	611.891	red	NR_110016	50479452	-	GeneExon	29419
chr20	47476466	47488233	PREX1	11767	1162	1240	1747.89	17.93	0	818.773	red	NM_020820	47444420	-	EhancerUp	-37929
chr20	40277859	40280152	CHD6	2293	385	178	1800.46	96.41	0	1173.654	red	NM_032221	40247133	-	EhancerUp	-31872
chr20	43968703	43977615	SDC4	8912	507	1587	3100	43.84	0.83	1670.965	red	NM_002999	43977064	-	GeneIntron	3905
chr6	17389206	17390368	CAP2	1162	433	434	3100	55.37	0	311.913	red	NM_006366	17393735	+	EhancerUp	-3948
chr6	33958318	33959353	MIR1275	1035	527	119	336.29	20.18	0.06	322.258	red	NR_031681	33967828	-	EnhancerDown	8993
chr6	34503575	34505136	SPDEF	1561	691	288	922.88	35.57	0.08	337.376	red	NM_012391	34524110	-	EnhancerDown	19755
chr6	54738009	54740074	FAM83B	2065	596	245	1716.08	79.13	0	389.096	red	NM_001010872	54711568	+	GeneIntron	27473
chr6	21738174	21739554	CASC15	1380	634	548	3100	66.97	0	397.849	red	NR_015410	21666674	+	GeneIntron	72190
chr6	27804376	27805862	HIST1H2AK	1486	430	147	461.15	17.55	0.03	442.408	red	NM_003510	27806117	-	EnhancerDown	998
chr6	33698142	33701343	IP6K3	3201	1435	574	1562.91	44.88	0.11	541.074	red	NM_054111	33714762	-	GeneIntron	15020
chr6	26122788	26124746	HIST1H2BC	1958	562	127	302.36	13.99	0.03	549.827	red	NM_003526	26124132	-	GeneExon	365
chr6	151978748	151980422	ESR1	1674	588	655	3100	42.95	0	592.795	red	NM_001122742	152011630	+	EhancerUp	-32045
chr6	33264555	33268603	RGL2	4048	997	352	190.72	7.73	0.57	832.3	red	NM_004761	33267165	-	GeneIntron	586
chr6	32935801	32940405	BRD2	4604	1289	497	420.95	12.41	0.28	1702.793	red	NM_001113182	32938664	+	Promoter	-561
chr7	128083615	128085642	HILPDA	2027	883	150	339.04	10.64	0.06	312.709	red	NM_013332	128095883	+	EhancerUp	-11255
chr7	107841540	107842728	NRCAM	1188	845	199	431.88	11.79	0.46	346.924	red	NM_001037132	107880614	-	GeneIntron	38480
chr7	102035895	102037498	PRKRIP1	1603	787	193	382.4	21.48	0.04	377.161	red	NM_024653	102036803	+	Promoter	-107
chr7	87504961	87506721	SLC25A40	1760	665	125	214.9	9.91	0.11	401.827	red	NM_018843	87505692	-	Promoter	-149
chr7	105711641	105713325	SYPL1	1684	957	316	1179.76	24.46	0	417.741	red	NM_182715	105752791	-	Intergenic	40308
chr7	99697794	99700228	AP4M1	2434	569	75	612.5	37.72	0.12	420.924	red	NM_004722	99699129	+	Promoter	-118
chr7	107591693	107593732	LAMB1	2039	1391	390	1212.9	19.92	0	441.612	red	NM_002291	107643804	-	GeneIntron	51092
chr7	158620820	158623368	ESYT2	2548	239	77	78.6	6.59	0.76	454.343	red	NM_020728	158622319	-	GeneExon	225
chr7	5552445	5555053	FBXL18	2608	657	390	1496.21	32.54	0	574.494	red	NM_024963	5553399	-	Promoter	-350
chr7	101525028	101527659	CUX1	2631	1180	444	1496.82	20.59	0	588.816	red	NM_181552	101460881	+	GeneIntron	65462
chr7	73155677	73158381	ABHD11	2704	1804	557	1087.13	19.37	0.05	1257.998	red	NR_026912	73153190	-	EhancerUp	-3839
chr7	80569409	80573286	SEMA3C	3877	1536	715	3100	44.58	0	1401.224	red	NM_006379	80548667	-	EhancerUp	-22680
chr1	47222324	47224206	EFCAB14	1882	725	56	365.28	47.4	0.03	312.709	red	NM_014774	47184736	-	EhancerUp	-38529
chr1	217747534	217748746	GPATCH2	1212	611	381	1937.71	45.87	0	319.075	red	NM_018040	217804409	-	GeneIntron	56269
chr1	109816638	109818460	PSRC1	1822	867	415	964.27	17.77	0.04	341.354	red	NM_001005290	109825790	-	EnhancerDown	8241
chr1	201428872	201431767	PHLDA3	2895	576	284	395.3	10.46	0.04	343.741	red	NR_073080	201438299	-	EnhancerDown	7980
chr1	202074209	202079815	GPR37L1	5606	3377	2165	3100	38.96	0.83	346.924	red	NM_004767	202092028	+	EhancerUp	-15016
chr1	204385939	204388800	PPP1R15B	2861	262	748	2550.85	38.99	0	350.107	red	NM_032833	204380945	-	EhancerUp	-6424
chr1	151342535	151346024	SELENBP1	3489	253	272	666.34	32.34	0.02	351.698	red	NM_003944	151345210	-	GeneIntron	931
chr1	146642410	146645068	PRKAB2	2658	1647	333	471.83	16.37	0.03	365.225	red	NR_103871	146644168	-	GeneExon	429
chr1	16934014	16936050	NBPF1	2036	940	531	2630.85	82.61	0.47	378.752	red	NM_017940	16940100	-	GeneExon	5068
chr1	150539676	150542203	ADAMTSL4-AS1	2527	814	324	1042.5	24.46	0.79	381.935	red	NR_104133	150547028	-	GeneIntron	6089
chr1	201986372	201988798	ELF3	2426	1121	991	3100	21.52	0	390.688	red	NM_001114309	201979689	+	EnhancerDown	7896
chr1	117810893	117812833	VTCN1	1940	701	742	3100	54.03	0	405.01	red	NR_045604	117753582	-	Intergenic	-58281
chr1	155097900	155100789	EFNA1	2889	739	442	1318.66	38.73	0.08	412.967	red	NM_004428	155100348	+	Promoter	-1004
chr1	116995810	116998213	ATP1A1-AS1	2403	429	270	618.73	27.79	0	414.558	red	NR_027646	116961244	-	EhancerUp	-35767
chr1	114575082	114578205	OLFML3	3123	1734	453	663.95	13.03	0	442.408	red	NM_001286353	114522012	+	Intergenic	54631
chr1	148240580	148243166	PPIAL4F	2586	966	469	1620.57	38.51	0.12	455.935	red	NM_001164262	148202536	-	EhancerUp	-39337
chr1	145514794	145517768	PEX11B	2974	1800	334	256.88	6.52	0.35	482.988	red	NR_073492	145516164	+	Promoter	117
chr1	204255449	204257962	PLEKHA6	2513	675	662	1975.64	25.81	0	526.752	red	NM_014935	204329057	-	GeneIntron	72352
chr1	215740013	215742165	KCTD3	2152	369	375	735.18	19.37	0	547.44	red	NM_016121	215740734	+	GeneExon	355
chr1	109693398	109695362	KIAA1324	1964	1466	303	1453.23	47.2	0	608.709	red	NM_001284353	109729170	+	EhancerUp	-34790
chr1	151483020	151487466	CGN	4446	3469	730	1133.68	32.54	0	642.924	red	NM_020770	151483861	+	GeneIntron	1382
chr1	204348853	204351067	LINC00628	2214	434	370	595.17	21.27	0	646.902	red	NR_027022	204338847	-	EhancerUp	-11113
chr1	181085953	181089397	IER5	3444	535	956	1900.46	23.88	0.17	711.354	red	NM_016545	181057637	+	Intergenic	30038
chr1	207488565	207490890	CD55	2325	1330	779	2178.02	24.78	0	717.719	red	NM_001114752	207494816	+	EhancerUp	-5089
chr1	153939080	153941293	SLC39A1	2213	808	83	294.93	13.72	0.02	904.708	red	NM_014437	153940208	-	Promoter	22
chr1	149222108	149225351	LOC388692	3243	2025	789	1419.55	15.26	0.09	961.203	red	NR_027002	149279475	+	Intergenic	-55746
chr1	115050806	115056059	TRIM33	5253	2324	1106	646.39	15.34	0.02	1686.083	red	NM_015906	115053781	-	GeneExon	349
chr8	129036269	129038398	MIR1206	2129	749	214	368.57	13.68	0.03	314.301	red	NR_031611	129021143	+	Intergenic	16190
chr8	129178906	129181490	MIR1208	2584	1890	294	346.12	25.2	0.03	344.537	red	NR_031613	129162361	+	Intergenic	17837
chr8	81397305	81400590	ZBTB10	3285	303	205	882.94	28.13	0	345.333	red	NM_001105539	81398447	+	GeneExon	500
chr8	102063083	102065066	FLJ42969	1983	582	379	1026.8	12.7	0	349.311	red	NR_033962	102064281	+	Promoter	-207
chr8	128863321	128867819	PVT1	4498	1543	399	350.66	12.23	0.06	366.817	red	NR_003367	128902873	+	EhancerUp	-37303
chr8	101692656	101694521	MIR7705	1865	411	479	927.76	25.64	0.08	372.386	red	NR_106992	101715252	-	Intergenic	21664
chr8	87210814	87213815	SLC7A13	3001	649	554	2331.91	49.76	0	381.935	red	NM_138817	87242604	-	Intergenic	30290
chr8	69764935	69767340	LOC100505718	2405	816	1140	3100	54.53	0	389.892	red	NR_039986	70016425	-	Intergenic	250288
chr8	116878590	116880377	TRPS1	1787	443	418	1680.64	18.5	0	399.44	red	NM_014112	116681255	-	Intergenic	-198228
chr8	119873126	119875077	TNFRSF11B	1951	1482	389	1678.82	50.39	0	399.44	red	NM_002546	119964383	-	Intergenic	90282
chr8	102485674	102487814	GRHL2	2140	197	337	1517.05	25.96	0	405.01	red	NM_024915	102504667	+	EhancerUp	-17923
chr8	103874421	103877473	AZIN1	3052	1630	348	242.75	10.91	0.39	447.978	red	NM_015878	103876397	-	GeneIntron	450
chr8	127575849	127577874	FAM84B	2025	922	282	548.32	25.05	0.01	449.569	red	NM_174911	127570711	-	EhancerUp	-6150
chr8	103665604	103670041	KLF10	4437	300	324	730.6	26.9	0.03	466.279	red	NM_005655	103668130	-	GeneExon	308
chr8	96097257	96098839	MIR3150B	1582	832	211	360.99	13.21	0.06	560.967	red	NR_037484	96085224	-	EhancerUp	-12824
chr8	128810943	128814170	MIR1204	3227	1971	843	2115.75	30.49	0	570.515	red	NR_031609	128808207	+	EnhancerDown	4349
chr8	96124286	96126224	PLEKHF2	1938	724	476	1426.29	20.28	1.01	574.494	red	NM_024613	96145948	+	EhancerUp	-20693
chr8	95650716	95655499	ESRP1	4783	2049	958	1505.39	16.5	0.1	580.064	red	NM_001034915	95653363	+	Promoter	-256
chr8	87353111	87356047	WWP1	2936	612	617	1468.56	25.94	0	601.547	red	NM_007013	87354993	+	Promoter	-414
chr8	126441127	126445323	TRIB1	4196	1246	864	1473.45	27.4	0	605.526	red	NM_025195	126442562	+	GeneExon	663
chr8	123797017	123799499	ZHX2	2482	1013	659	2421.39	28	0	637.354	red	NM_014943	123793900	+	GeneIntron	4358
chr8	67433692	67436180	C8orf46	2488	1195	451	1366.87	43.32	0	767.848	red	NM_152765	67405490	+	EnhancerDown	29446
chr8	126080528	126083968	KIAA0196	3440	1019	870	3120.36	28.46	0	1375.761	red	NM_014846	126104061	-	GeneIntron	21813
chr8	128746889	128753377	MYC	6488	1581	673	865.62	9.7	0	1390.879	red	NM_002467	128748314	+	GeneIntron	1819
chr21	43097922	43100153	LINC00111	2231	1450	614	1315.29	22.15	0.08	315.096	red	NR_024367	43099461	+	Promoter	-424
chr21	38443786	38446470	PIGP	2684	596	269	655.65	25.69	0	320.666	red	NM_153681	38445103	-	Promoter	-25
chr21	30758054	30759615	BACH1-IT2	1561	448	324	2211.59	87.46	0	436.042	red	NR_046564	30744820	+	Intergenic	14014
chr21	43782438	43787903	TFF1	5465	4411	1316	3156.7	37.75	0	475.827	red	NM_003225	43786644	-	GeneIntron	1474
chr21	40693041	40695619	BRWD1-AS1	2578	268	408	1020.21	16.85	0	640.537	red	NR_046655	40687632	+	GeneIntron	6698
chr21	41753921	41756399	DSCAM-AS1	2478	995	713	2109.07	31.71	0	995.418	red	NR_038899	41755010	+	Promoter	150
chr3	5018826	5021159	BHLHE40	2333	936	314	816.96	30.05	0.03	317.483	red	NM_003670	5021096	+	Promoter	-1104
chr3	107717894	107718933	CD47	1039	443	447	3100	50.4	0	323.849	red	NM_198793	107809935	-	Intergenic	91522
chr3	161138158	161139445	LOC101243545	1287	565	420	1899.32	33.12	0	329.419	red	NR_102265	161144214	+	EhancerUp	-5413
chr3	170037811	170039078	SKIL	1267	667	317	1773.83	79.03	0.14	332.602	red	NM_001145098	170075472	+	EhancerUp	-37028
chr3	189021090	189023285	TPRG1-AS2	2195	360	542	3100	50.51	0	349.311	red	NR_046722	188958383	-	Intergenic	-63804
chr3	113254609	113256646	SIDT1	2037	1310	455	1739.52	27.32	0	350.903	red	NM_017699	113251217	+	GeneIntron	4410
chr3	63915346	63924686	ATXN7	9340	1319	1608	3100	18.42	0	373.182	red	NM_001128149	63953419	+	EhancerUp	-33403
chr3	149000467	149001801	TM4SF18	1334	303	158	1065.34	46.41	0	377.161	red	NM_001184723	149051259	-	Intergenic	50125
chr3	193428947	193430675	OPA1-AS1	1728	1061	571	2176.08	37.52	0.25	381.935	red	NR_046634	193345121	-	Intergenic	-84690
chr3	149955049	149957293	LINC01213	2244	424	850	3100	37.31	0	413.763	red	NR_110168	149956305	+	Promoter	-134
chr3	187526171	187528560	BCL6	2389	517	359	1131.66	22.94	0	417.741	red	NM_001706	187463513	-	Intergenic	-63852
chr3	196013902	196015372	PCYT1A	1470	802	193	235.89	10.26	0.4	420.128	red	NM_005017	196014584	-	Promoter	-53
chr3	183965906	183968578	ALG3	2672	333	256	1477.36	50.35	0	441.612	red	NM_001006941	183967313	-	Promoter	71
chr3	193595848	193598775	DPPA2P3	2927	1374	552	1702.61	30.23	0	472.644	red	NR_027764	193712027	-	Intergenic	114716
chr3	193851336	193854275	HES1	2939	1175	561	2271.92	29.99	0.29	537.892	red	NM_005524	193853930	+	Promoter	-1125
chr3	150473678	150476123	SIAH2	2445	506	239	659.66	29.47	0	580.859	red	NM_005067	150481263	-	GeneIntron	6363
chr3	64596927	64599766	LOC101929335	2839	1302	888	2277.59	13.97	0	722.493	red	NR_110151	64547021	+	Intergenic	51325
chr9	97753286	97756044	MIR6081	2758	409	442	1813.59	49.84	0.15	320.666	red	NR_106729	97827631	+	Intergenic	-72966
chr9	95894493	95897264	NINJ1	2771	312	49	411.84	64.27	0.04	324.645	red	NM_004148	95896570	-	GeneIntron	692
chr9	114773792	114775607	MIR4668	1815	389	394	1773.16	33.57	0	396.257	red	NR_039814	114694379	+	Intergenic	80320
chr9	117319760	117321553	ATP6V1G1	1793	947	518	2573.2	45.33	0	409.784	red	NM_004888	117349993	+	EhancerUp	-29337
chr9	136738066	136740582	VAV2	2516	1071	348	1033.85	17.43	0	461.505	red	NM_003371	136857446	-	GeneIntron	118122
chr9	137303274	137306574	RXRA	3300	1021	520	1905.2	47.61	0	485.376	red	NM_001291921	137298427	+	GeneIntron	6497
chr9	97392130	97394433	FBP1	2303	945	364	1342.79	40.3	0	789.332	red	NM_000507	97401923	-	GeneIntron	8642
chr16	85480767	85483452	MIR5093	2685	1882	317	602.53	19.13	0.17	323.053	red	NR_049816	85339931	-	Intergenic	-142178
chr16	88849559	88852302	PIEZO1	2743	2201	201	112.04	7.93	1.19	323.053	red	NM_001142864	88851372	-	GeneIntron	442
chr16	84129780	84131156	MBTPS1	1376	321	68	623.37	56.98	0.13	351.698	red	NM_003791	84150548	-	GeneIntron	20080
chr16	3059365	3060685	CLDN9	1320	758	271	905.77	26.38	0.08	376.365	red	NM_020982	3062456	+	EhancerUp	-2431
chr16	85033852	85035491	ZDHHC7	1639	658	307	1224.08	30.38	0	376.365	red	NM_017740	85045141	-	GeneIntron	10470
chr16	73029432	73031737	ZFHX3	2305	881	839	3100	37.87	0	462.3	red	NM_006885	73082274	-	GeneIntron	51690
chr16	20911392	20913564	LYRM1	2172	325	238	681.98	31.25	0.03	546.644	red	NM_001128302	20912074	+	GeneIntron	404
chr16	87822978	87825651	LOC102724467	2673	691	282	898.47	29.19	0	606.322	red	NR_120309	87812754	-	EhancerUp	-11560
chr16	85602739	85605687	GSE1	2948	1461	639	1590.8	36.47	0.11	617.461	red	NM_001134473	85645028	+	EhancerUp	-40815
chr16	88826674	88832279	LOC339059	5605	3488	1781	3100	38.91	0.83	640.537	red	NR_120387	88809174	+	Intergenic	20302
chr16	88989902	88996492	LOC100129697	6590	1186	1510	3100	30.2	0.83	642.924	red	NM_001290330	89006446	+	EhancerUp	-13249
chr16	68267594	68272187	ESRP2	4593	638	617	501.44	12.07	0.26	860.945	red	NM_024939	68270136	-	GeneExon	246
chr16	80646906	80650636	LINC01227	3730	1092	714	3100	36.88	0	1143.417	red	NR_104666	80606705	-	EhancerUp	-42066
chrX	22152619	22154094	PHEX-AS1	1475	266	281	1324.66	43.65	0	325.44	red	NR_046639	22191100	-	Intergenic	37744
chrX	153768572	153771778	IKBKG	3206	1304	643	2557.32	44.02	0.43	354.881	red	NM_001099856	153770458	+	Promoter	-283
chrX	16679955	16681671	S100G	1716	497	462	3100	83.08	0	450.365	red	NM_004057	16668280	+	EnhancerDown	12533
chr14	23340073	23342746	LRP10	2673	741	334	400.19	15.98	0.28	325.44	red	NM_014045	23340959	+	GeneExon	450
chr14	105953264	105958784	C14orf80	5520	916	912	1987.11	43.49	0.2	326.236	red	NM_001198983	105956191	+	Promoter	-167
chr14	37324593	37326165	MIR4503	1572	638	327	1123.2	28.12	0	351.698	red	NR_039725	37421596	-	Intergenic	96217
chr14	105945590	105952793	CRIP1	7203	1432	280	872.66	45.55	0	370.795	red	NM_001311	105953256	+	EhancerUp	-4065
chr14	95707143	95708511	CLMN	1368	446	109	262.33	15.16	0.09	391.483	red	NM_024734	95786245	-	GeneIntron	78418
chr14	77498678	77501205	IRF2BPL	2527	2009	850	2213.56	34.13	0.26	418.537	red	NM_024496	77495042	-	EhancerUp	-4899
chr14	91742407	91743516	GPR68	1109	483	225	1046.7	30.51	0	422.515	red	NM_003485	91720224	-	EhancerUp	-22737
chr14	74317538	74319888	PTGR2	2350	1886	391	1171.27	45.68	0	486.967	red	NM_152444	74318620	+	Promoter	93
chr14	65721406	65725858	LOC100128233	4452	575	806	3213.24	24.17	0	498.107	red	NR_103769	65689065	-	EhancerUp	-34567
chr14	93476313	93479633	ITPK1-AS1	3320	783	480	1748.26	32.02	0	547.44	red	NR_002808	93533796	+	Intergenic	-55823
chr14	69823437	69825363	ERH	1926	973	449	2222.08	43.21	0	575.289	red	NM_004450	69865021	-	Intergenic	40621
chr14	75725186	75727961	FOS	2775	1606	885	3100	32.37	0	593.59	red	NM_005252	75745480	+	EhancerUp	-18907
chr14	71131443	71133185	TTC9	1742	877	318	630.57	23.21	0	649.289	red	NM_015351	71108503	+	GeneIntron	23811
chr14	64969244	64972818	ZBTB1	3574	1614	337	704.56	16.25	0.03	670.773	red	NM_001123329	64971291	+	Promoter	-260
chr14	74250828	74254749	ELMSAN1	3921	1710	673	2992.81	47.35	0	783.762	red	NM_001043318	74253961	-	GeneIntron	1173
chr14	75986131	75989568	BATF	3437	1828	603	1677.59	49.34	0	970.751	red	NM_006399	75988783	+	Promoter	-934
chr14	38063144	38066770	FOXA1	3626	2203	980	2153.84	18.22	0	1144.213	red	NM_004496	38064325	-	Promoter	-632
chr19	38548523	38549635	SIPA1L3	1112	630	111	247.22	11.3	0.08	326.236	red	NM_015073	38397860	+	GeneIntron	151219
chr19	56653044	56654285	ZNF444	1241	323	100	443.11	30.2	0.04	350.903	red	NM_001253792	56652534	+	GeneIntron	1130
chr19	10612264	10614621	KEAP1	2357	428	424	1128.13	24.24	0.06	373.182	red	NM_012289	10613481	-	Promoter	39
chr19	45908029	45910237	CD3EAP	2208	1677	157	231.02	9.08	0.09	538.687	red	NM_012099	45909466	+	Promoter	-333
chr19	16573299	16575704	EPS15L1	2405	1470	794	3100	43.91	0	790.128	red	NR_047665	16582823	-	GeneIntron	8322
chr2	238410341	238412632	MIR6811	2291	591	317	993.06	27.93	0.04	326.236	red	NR_106869	238419573	+	EhancerUp	-8087
chr2	20550109	20552075	PUM2	1966	463	56	306.81	28.4	0.02	341.354	red	NM_015317	20550611	-	Promoter	-481
chr2	159579628	159582471	DAPL1	2843	427	636	2136.27	28.14	0.24	373.182	red	NM_001017920	159651828	+	Intergenic	-70779
chr2	65536559	65538266	SPRED2	1707	450	223	881.13	26.02	0	387.505	red	NM_001128210	65593931	-	EnhancerDown	56519
chr2	218230235	218232810	DIRC3	2575	1629	433	1367.09	25.85	0	402.623	red	NR_026597	218621316	-	GeneIntron	389794
chr2	113348440	113349638	CHCHD5	1198	431	291	2002.39	72.14	0	434.451	red	NM_032309	113342035	+	EnhancerDown	7004
chr2	220263214	220265713	DNPEP	2499	1669	774	3100	42.26	0	445.591	red	NM_012100	220252662	-	EhancerUp	-11801
chr2	43451088	43455966	ZFP36L2	4878	338	512	1331.26	10.54	0	485.376	red	NM_006887	43453745	-	GeneExon	218
chr2	219260007	219264825	CTDSP1	4818	566	263	571.06	12.83	0.01	521.182	red	NM_001206878	219263060	+	Promoter	-644
chr2	216846627	216848076	MREG	1449	361	411	3160.99	58.06	0	536.3	red	NM_018000	216878346	-	GeneIntron	30995
chr2	215242765	215244930	VWC2L	2165	926	762	3100	71.1	0	578.472	red	NM_001080500	215276460	+	EhancerUp	-32613
chr2	11679098	11683340	MIR4429	4242	442	679	2182.86	56.19	0	644.515	red	NR_039627	11680803	-	Promoter	-416
chr15	51146337	51147814	AP4E1	1477	262	308	1200.51	27.14	0	328.623	red	NM_001252127	51200868	+	Intergenic	-53793
chr15	72522183	72524996	PKM	2813	141	36	266.47	23.25	0.02	354.085	red	NM_002654	72523727	-	Promoter	138
chr15	93363428	93364716	ASB9P1	1288	562	117	247.83	11.17	0.08	393.075	red	NR_033769	93338713	+	Intergenic	25359
chr15	63793994	63797154	USP3	3160	1493	366	873.39	41.73	0	487.763	red	NM_001256702	63796709	+	Promoter	-1135
chr15	93187042	93189515	FAM174B	2473	1276	965	3100	33.03	0	638.15	red	NM_207446	93199031	-	GeneIntron	10753
chr15	50645819	50648286	FLJ10038	2467	409	583	969.39	19.85	0.04	1750.535	red	NR_026891	50647076	-	Promoter	24
chr10	28784723	28786617	WAC-AS1	1894	706	754	3100	40.27	0	338.171	red	NR_033805	28821283	-	Intergenic	35613
chr10	658791	660514	MIR5699	1723	383	213	587.04	19.8	0	353.29	red	NR_049884	687718	-	Intergenic	28066
chr10	65388508	65391595	REEP3	3087	1471	287	656.37	27.38	0.15	356.473	red	NM_001001330	65281122	+	EnhancerDown	108929
chr10	71092339	71093539	HK1	1200	840	142	258.1	14.35	0.08	365.225	red	NM_000188	71078602	+	GeneIntron	14337
chr10	29393171	29395765	LYZL1	2594	543	711	3100	48.04	0	399.44	red	NM_032517	29577989	+	Intergenic	-183521
chr10	125502233	125504105	GPR26	1872	1308	330	918.19	33.03	0	494.128	red	NM_153442	125425870	+	Intergenic	77299
chr10	8088045	8094684	GATA3-AS1	6639	2780	604	1410.25	17.96	0	657.246	red	NR_104329	8094454	-	EnhancerDown	3090
chr10	82725763	82727836	SH2D4B	2073	243	215	1553	50.46	0	719.311	red	NM_001145719	82300574	+	Intergenic	426225
chr10	9228345	9231487	LINC00709	3142	1727	1426	3100	42.66	0	1486.363	red	NR_108039	9317575	+	Intergenic	-87659
chr17	80846421	80848693	ZNF750	2272	1115	1092	3100	51.47	0.83	339.763	red	NM_024702	80797931	-	EhancerUp	-49626
chr17	65988648	65992435	C17orf58	3787	422	103	841.31	61.88	0.39	381.935	red	NM_181655	65989765	-	Promoter	-776
chr17	56464732	56466645	RNF43	1913	515	599	1651.82	26.49	0	400.236	red	NM_017763	56494931	-	GeneIntron	29243
chr17	48981371	48983412	TOB1	2041	1653	412	1088.48	17.81	0	436.042	red	NM_001243877	48945339	-	EhancerUp	-37052
chr17	47964106	47965716	TAC4	1610	651	691	1945.41	25.27	0.18	475.827	red	NM_001077504	47925379	-	EhancerUp	-39532
chr17	76416901	76418708	PGS1	1807	643	604	2720.9	27.9	0	526.752	red	NR_111989	76374698	+	GeneIntron	43106
chr17	55975472	55981243	CUEDC1	5771	324	94	864.88	59.04	0.44	637.354	red	NR_073495	55980750	-	GeneIntron	2393
chr17	72763943	72768567	NAT9	4624	2074	705	2865.49	39.42	0	763.074	red	NM_015654	72772470	-	EnhancerDown	6215
chr17	72753059	72757880	MIR3615	4821	3964	1161	3100	47.15	0	1214.235	red	NR_037409	72744751	+	Intergenic	10718
chr5	172753411	172758161	STC2	4750	2059	638	1577.58	34.19	0	341.354	red	NM_003714	172756506	-	GeneExon	720
chr5	142974229	142976376	MIR5197	2147	650	796	3100	56.65	0	348.516	red	NR_049829	143059424	+	Intergenic	-84122
chr5	66529507	66532328	CD180	2821	2298	745	3100	48.62	0	377.161	red	NM_005582	66492617	-	EhancerUp	-38300
chr5	35187460	35188846	PRLR	1386	493	249	1467.45	40.3	0	382.731	red	NM_000949	35230691	-	GeneIntron	42538
chr5	153665959	153667178	GALNT10	1219	218	49	391.3	34.31	0.04	399.44	red	NM_198321	153570294	+	GeneIntron	96274
chr5	173250397	173251948	LOC101928154	1551	825	347	1575.79	26.74	0	435.247	red	NR_108028	173217945	-	EhancerUp	-33227
chr5	172961136	172963758	LOC285593	2622	1522	893	3156.55	47.93	0	463.096	red	NR_027109	173006636	+	EhancerUp	-44189
chr5	141228047	141230027	PCDH1	1980	1346	239	473.5	14.06	0.26	504.472	red	NM_001278615	141245767	-	Intergenic	16730
chr5	148507572	148509410	ABLIM3	1838	1379	474	2535.43	67.18	0	561.763	red	NM_014945	148521053	+	EhancerUp	-12562
chr12	46120468	46121990	LINC00938	1522	718	153	639.74	22.22	0.02	348.516	red	NR_028408	46121704	-	GeneExon	475
chr12	89746014	89748498	DUSP6	2484	1971	224	271.09	11.99	0.32	355.677	red	NM_022652	89746636	-	Promoter	-620
chr12	46885850	46888754	SLC38A2	2904	428	524	3100	35.84	0	356.473	red	NM_018976	46766645	-	Intergenic	-120657
chr12	49657944	49660087	TUBA1C	2143	991	140	86.85	4.59	0.53	378.752	red	NM_032704	49658864	+	Promoter	151
chr12	65283212	65284496	FLJ41278	1284	437	235	1000.43	24.64	0	403.419	red	NR_033988	65277553	+	GeneIntron	6301
chr12	52737738	52740197	KRT85	2459	731	464	2860.6	36.7	0	443.999	red	NM_002283	52761309	-	Intergenic	22342
chr12	54197516	54199317	CISTR	1801	482	120	970.58	71.75	0.66	444.795	red	NR_104332	54150818	-	EhancerUp	-47598
chr12	100622706	100624331	ACTR6	1625	308	260	1852.7	67.34	0	447.978	red	NR_048569	100594554	+	EnhancerDown	28964
chr12	116827286	116829324	MIR4472-2	2038	717	792	3100	49.98	0	456.73	red	NR_039683	116866123	-	Intergenic	37818
chr12	91815798	91818901	DCN	3103	984	314	1437.21	35.68	0	469.462	red	NM_001920	91576806	-	Intergenic	-240543
chr12	69201134	69203067	MDM2	1933	207	51	336.53	34.25	0.03	513.225	red	NM_002392	69201951	+	Promoter	149
chr12	52606790	52612271	LINC00592	5481	503	614	2727.44	39.76	0	549.031	red	NR_027358	52604713	+	GeneIntron	4817
chr12	80082968	80086738	PAWR	3770	464	157	184.21	7.83	0.14	585.633	red	NM_002583	80084790	-	Promoter	-63
chr12	53288596	53291080	KRT8	2484	354	670	2363.96	27.46	0	603.935	red	NM_002273	53298868	-	EnhancerDown	9030
chr12	108157768	108160121	PRDM4	2353	413	235	1581.75	50.81	0	619.848	red	NM_012406	108154914	-	EhancerUp	-4030
chr12	64473726	64475729	C12orf66	2003	783	438	1296.3	12.89	0.7	621.44	red	NM_152440	64616076	-	Intergenic	141349
chr12	57479633	57484037	NAB2	4404	1605	357	1273.84	52.43	0	795.698	red	NM_005967	57482676	+	Promoter	-841
chr12	120728063	120731647	SIRT4	3584	977	266	723.19	18.56	0	892.773	red	NM_012240	120740123	+	EhancerUp	-10268
chr12	48414999	48418184	COL2A1	3185	883	520	3100	52.93	0	899.138	red	NM_033150	48398285	-	EhancerUp	-18306
chr12	97961204	97963398	MIR135A2	2194	1415	780	3100	50.46	0	1102.837	red	NR_029678	97957589	+	EnhancerDown	4712
chr18	20839226	20841239	CABLES1	2013	543	488	1851.23	44.1	0.16	413.763	red	NM_138375	20735788	+	GeneExon	104444
chr18	13539503	13541205	MIR4526	1702	660	198	1297.95	37.92	0	491.741	red	NR_039752	13611112	+	Intergenic	-70758
chr18	3447477	3450829	TGIF1	3352	1533	138	851.66	42.88	0.41	831.504	red	NM_001278682	3449410	+	Promoter	-257
chr13	33664531	33665812	KL	1281	307	244	1387.66	31.89	0	436.042	red	NM_004795	33590570	+	Intergenic	74601
chr13	46709062	46710009	CPB2	947	214	71	390.84	24.68	0.68	515.612	red	NM_001872	46679211	-	EhancerUp	-30324
chr13	41633955	41636715	WBP4	2760	998	154	474.49	25.33	0.03	669.182	red	NM_007187	41635696	+	Promoter	-361
chr22	29218632	29220170	XBP1	1538	486	466	3100	107.65	0	448.773	red	NM_001079539	29196560	-	EhancerUp	-22841
chr22	30194294	30196028	UQCR10	1734	1052	513	2841.61	52.97	0	475.827	red	NM_013387	30163357	+	Intergenic	31804
