# Supplementary material for: Cooperativity of co-factor NR2F2 with Pioneer Factors GATA3, FOXA1 in promoting ERα function
Source: Theranostics. 2019 Aug 21;9(22):6501–16. doi: 10.7150/thno.34874 (PMC6771234; doi:10.7150/thno.34874)
Supplement: Supplementary file 3 — Supplementary table 3. [file thnov09p6501s3.txt]

TF	S01	S10	S11	percentage
MCF7-ER-E2-rep2	17678	17678	17678	1
Gata3	47915	5033	12351	0.698665007
NR2F2	30663	7213	10122	0.572576083
PR	12901	8664	8714	0.492929064
HDAC2	14365	11754	5829	0.32973187
FoxA1	20141	11934	5669	0.320681073
CEBPb	48451	11988	5603	0.316947619
MYC	39172	12688	4865	0.275200815
TCF12	3759	13202	4312	0.243918995
SIN3A	7018	13554	4034	0.228193235
MAX	27749	13465	4016	0.22717502
JUND	7012	13749	3868	0.218803032
FOSL2	18284	13718	3839	0.217162575
FOXM1	4668	14054	3519	0.19906098
TEAD4	5405	14139	3485	0.197137685
MNT	17158	14990	2553	0.144416789
ELF1	20907	15422	2133	0.120658446
RAD21	46942	15581	2016	0.11404005
ESRRA	4095	15644	1988	0.11245616
TCF7L2	3248	15680	1983	0.112173323
ZNF217	1123	15966	1693	0.095768752
LNCaP-AR-DHT	25787	16170	1508	0.085303767
CTCF	74318	16289	1365	0.077214617
MTA1	5477	16287	1346	0.076139835
SRF	8215	16413	1187	0.067145605
MAZ	10360	16741	899	0.050854169
EGR1	8292	16762	845	0.047799525
PML	9323	16859	770	0.043556963
REST	10175	16960	647	0.036599163
GABPA	8705	16975	627	0.035467813
RFX5	6494	17167	492	0.027831203
MAFK	8382	17188	474	0.026812988
GTF2F1	6631	17242	418	0.023645209
JUN	1373	17290	382	0.021608779
TAF1	3698	17578	97	0.005487046
HSF1	471	17584	89	0.005034506
