# Supplementary material for: Cooperativity of co-factor NR2F2 with Pioneer Factors GATA3, FOXA1 in promoting ERα function
Source: Theranostics. 2019 Aug 21;9(22):6501–16. doi: 10.7150/thno.34874 (PMC6771234; doi:10.7150/thno.34874)
Supplement: Supplementary file 4 — Supplementary table 4. [file thnov09p6501s4.txt]

S01	S10	S11	percent
Gata3_PR	45213	6841	14733	0.681609993060375
NR2F2_PR	28623	9598	11958	0.55322692574601
MCF7-ER-E2-rep2_PR	8664	12901	8714	0.403145963451307
CEBPb_PR	45707	13544	8058	0.372796668979875
HDAC2_PR	12210	13949	7665	0.354614850798057
MYC_PR	36185	14020	7575	0.350451075641915
FoxA1_PR	19185	15163	6450	0.298403886190146
MAX_PR	25244	15161	6401	0.296136941938469
FOSL2_PR	16570	16213	5390	0.249363867684478
SIN3A_PR	5998	16724	4886	0.226046726810086
JUND_PR	5983	16783	4828	0.223363405042794
TCF12_PR	3355	16906	4688	0.216886421466574
MNT_PR	15198	17064	4502	0.208281286143882
LNCaP-AR-DHT_PR	22709	17282	4333	0.200462641684016
TEAD4_PR	4667	17645	3970	0.183668748554245
ELF1_PR	19108	17831	3767	0.174277122368725
FOXM1_PR	4297	17905	3705	0.171408743927828
CTCF_PR	72601	18723	2885	0.133472125838538
RAD21_PR	46017	18806	2808	0.129909784871617
TCF7L2_PR	2715	19146	2468	0.114179967615082
ESRRA_PR	3708	19249	2363	0.109322229932917
MTA1_PR	4635	19446	2163	0.100069396252602
ZNF217_PR	759	19601	2014	0.093176035160768
MAZ_PR	9240	19596	2008	0.0928984501503586
SRF_PR	7413	19742	1870	0.0865139949109415
EGR1_PR	7514	20090	1522	0.0704140643071941
GABPA_PR	7901	20273	1339	0.0619477214897062
PML_PR	8612	20288	1320	0.0610687022900763
GTF2F1_PR	5901	20482	1127	0.0521397177885728
RFX5_PR	5967	20595	1016	0.0470043950959982
REST_PR	9784	20670	940	0.0434883182974786
MAFK_PR	8084	20843	771	0.0356696738376128
JUN_PR	1175	21034	579	0.0267869535045108
TAF1_PR	3343	21170	445	0.0205875549387
HSF1_PR	364	21420	195	0.00902151283830673
