# Supplementary material for: Cooperativity of co-factor NR2F2 with Pioneer Factors GATA3, FOXA1 in promoting ERα function
Source: Theranostics. 2019 Aug 21;9(22):6501–16. doi: 10.7150/thno.34874 (PMC6771234; doi:10.7150/thno.34874)
Supplement: Supplementary file 5 — Supplementary table 5. [file thnov09p6501s5.txt]

S01	S10	S11	Sum	percentage
PR_AR	17282	22709	4333	44324	0.158566932591671
Gata3_AR	56371	23225	3897	83493	0.142611432335505
NR2F2_AR	38270	24660	2521	65451	0.092256459049989
FoxA1_AR	23402	24805	2434	50641	0.0890726780355705
CEBPb_AR	52160	25346	1910	79416	0.069896801580912
MYC_AR	42345	25552	1717	69614	0.0628339310546732
MCF7-ER-E2-rep2_AR	16170	25787	1508	43465	0.055185537583254
MAX_AR	30339	25819	1437	57595	0.052587279514016
HDAC2_AR	19070	26121	1163	46354	0.0425601990778014
MNT_AR	18625	26157	1086	45868	0.0397423699041206
CTCF_AR	74748	26364	948	102060	0.0346922345019395
FOSL2_AR	21236	26388	900	48524	0.0329356656663983
RAD21_AR	48109	26448	857	75414	0.0313620727512259
SIN3A_AR	10304	26526	763	37593	0.027922125448291
ELF1_AR	22302	26548	745	49595	0.027263412134963
TCF12_AR	7328	26527	743	34598	0.0271902217668155
JUND_AR	10184	26590	697	37471	0.0255068432994218
FOXM1_AR	7652	26748	554	34954	0.0202737319768718
TEAD4_AR	8458	26837	478	35773	0.0174924979872649
TCF7L2_AR	4851	26899	418	32168	0.0152967869428383
ESRRA_AR	5769	27000	315	33084	0.0115274829832394
MAZ_AR	10972	27027	287	38286	0.0105028178291737
MTA1_AR	6549	27040	275	33864	0.0100636756202884
ZNF217_AR	2593	27046	271	29910	0.00991729488399327
SRF_AR	9166	27072	247	36485	0.00903901046622265
REST_AR	10621	27114	209	37944	0.00764839347141916
RFX5_AR	6785	27119	201	34105	0.00735563199882895
MAFK_AR	8665	27123	192	35980	0.00702627534216497
EGR1_AR	8956	27133	190	36279	0.00695308497401742
GABPA_AR	9155	27141	179	36475	0.00655053794920588
PML_AR	9966	27176	148	37290	0.00541608724291883
GTF2F1_AR	6905	27180	145	34230	0.0053063016906975
JUN_AR	1694	27264	61	29019	0.00223230622850033
TAF1_AR	3749	27280	46	31075	0.00168337846739369
HSF1_AR	545	27311	15	27871	0.000548927761106638
